# Supplementary material for: Hoya pyrifolia (Apocynaceae), a new species from south-western Yunnan, China
Source: PhytoKeys. 2021 Feb 2;174:95–106. doi: 10.3897/phytokeys.174.60137 (PMC7979681; doi:10.3897/phytokeys.174.60137)
Supplement: XML Treatment for Hoya pyrifolia [file phytokeys.174.60137-treatment1.xml]

<!DOCTYPE tp:taxon-treatment
  PUBLIC "-//TaxonX//DTD Taxonomic Treatment Publishing DTD v0 20100105//EN" "tax-treatment-NSO.dtd">
<tp:taxon-treatment xmlns:tp="http://www.plazi.org/taxpub"><tp:treatment-meta><kwd-group><label>Taxon classification</label><kwd><named-content xmlns:xlink="http://www.w3.org/1999/xlink" content-type="kingdom">Plantae</named-content></kwd><kwd><named-content xmlns:xlink="http://www.w3.org/1999/xlink" content-type="order">Gentianales</named-content></kwd><kwd><named-content xmlns:xlink="http://www.w3.org/1999/xlink" content-type="family">Apocynaceae</named-content></kwd></kwd-group><mixed-citation publication-type="journal"><person-group><name><surname>Huang</surname><given-names>Er-Feng</given-names></name><name><surname>Yao</surname><given-names>Gang</given-names></name><name><surname>Jiang</surname><given-names>Ri-Hong</given-names></name><name><surname>Yang</surname><given-names>Lei-Lei</given-names></name><name><surname>Xi</surname><given-names>Wang</given-names></name><name><surname>Zhang</surname><given-names>Zhong-Shuai</given-names></name><name><surname>Zhang</surname><given-names>Xian-Chun</given-names></name></person-group><article-title><italic><tp:taxon-name><tp:taxon-name-part taxon-name-part-type="genus" reg="Hoya">Hoya</tp:taxon-name-part> <tp:taxon-name-part taxon-name-part-type="species" reg="pyrifolia">pyrifolia</tp:taxon-name-part></tp:taxon-name></italic> (<tp:taxon-name><tp:taxon-name-part taxon-name-part-type="family">Apocynaceae</tp:taxon-name-part></tp:taxon-name>), a new species from south-western Yunnan, China</article-title><source>PhytoKeys</source><day>02</day><month>2</month><year>2021</year><volume>174</volume><fpage>95</fpage><lpage>106</lpage><pub-id pub-id-type="doi">10.3897/phytokeys.174.60137</pub-id></mixed-citation></tp:treatment-meta><tp:nomenclature><tp:taxon-name><object-id xmlns:xlink="http://www.w3.org/1999/xlink" content-type="arpha" xlink:type="simple">7EF76E05-95FF-5CA1-B520-31D0430F40A0</object-id>
              <tp:taxon-name-part taxon-name-part-type="genus" reg="Hoya">Hoya</tp:taxon-name-part>
              <tp:taxon-name-part taxon-name-part-type="species" reg="pyrifolia">pyrifolia</tp:taxon-name-part>
              <object-id xmlns:xlink="http://www.w3.org/1999/xlink" content-type="ipni" xlink:type="simple">urn:lsid:ipni.org:names:77215716-1</object-id>
            </tp:taxon-name><tp:taxon-authority>E.F. Huang</tp:taxon-authority><tp:taxon-status xmlns:xlink="http://www.w3.org/1999/xlink" xlink:type="simple">sp. nov.</tp:taxon-status><xref ref-type="fig" rid="F3">Figures 3</xref><xref ref-type="fig" rid="F4">, 4</xref></tp:nomenclature><tp:treatment-sec sec-type="diagnosis" id="SECID0EN4AE"><title>Diagnosis.</title><p>The species is morphologically most similar to <italic><tp:taxon-name><tp:taxon-name-part taxon-name-part-type="genus" reg="Hoya">H.</tp:taxon-name-part> <tp:taxon-name-part taxon-name-part-type="species" reg="engleriana">engleriana</tp:taxon-name-part></tp:taxon-name></italic>, but differs by its leaves which are pyriform and 10–14 mm long (vs. narrowly oblong and 20–25 mm long), its 4-flowered inflorescences (vs. 5–7-flowered), its calyx lobes ca. 4 mm long (vs. 1.5–2 mm long) and the triangular corolla (vs. narrowly oblong to oblong-triangular).</p></tp:treatment-sec><tp:treatment-sec sec-type="material" id="SECID0E54AE"><title>Type.</title><p>CHINA. Yunnan Province, Yingjiang Hsien, Sudian Village, Mulonghe River, epiphytic on trunk in mid-montane evergreen forest, <named-content xmlns:xlink="http://www.w3.org/1999/xlink" content-type="dwc:verbatimCoordinates" xlink:type="simple"><named-content content-type="geo-json" specific-use="{&#34;type&#34;:&#34;Point&#34;,&#34;coordinates&#34;:[97.888889,25.160556]}" id="NCID0EH5AE" xlink:type="simple">25°9'38"N, 97°53'20"N</named-content></named-content>, at an elevation of 1865 m, 13 August 2019, E.F. <italic>Huang 1905009</italic> (Holotype: PE!; isotypes: PE!).</p></tp:treatment-sec><tp:treatment-sec sec-type="description" id="SECID0EN5AE"><title>Description.</title><p>Epiphytic shrubs. Stems up to 60 cm in length, 3–4 mm in diam., branching mainly near base, branches pubescent, internodes shorter than leaves. Leaves opposite, pyriform, 10–14 × 4–7 mm, fleshy, slightly pubescent and dark green adaxially, glabrous and greyish-green abaxially, base obtuse or rounded, apex rounded or truncate, margin entire and reflexed; mid-vein invisible adaxially, obscure abaxially, lateral veins invisible on both surfaces; petioles ca. 2 mm long. Inflorescences terminal pseudumbels, flat-topped, 4-flowered, pendent; peduncle shorter than pedicels, 8–10 mm long, light green; bracteoles 2 at each pedicel base, linear, 4 × 1 mm; pedicels 1.3–1.5 cm long, light pink to yellow-green, pubescent; calyx lobes pinkish, narrowly triangular to linear, 4 × 1 mm, margin entire; corolla white, flat to slightly incurved, 1.5–1.7 cm in diam., lobes triangular-ovate, ca. 7 mm wide, apex acute; corona rose-coloured, ca. 6 mm in diam., ca. 3 × 3 mm, scales 5, fleshy, translucent, ovate-triangular; pollinia oblong, ca. 0.6 × 0.2 mm, base and apex truncate, caudicula attached at the centre of the retinaculum. Ovaries 2, attached to each other below centre, free higher up, oblong, ca. 2 mm long, ca. 1 mm wide, yellowish-white, pubescent. Follicles linear, 10–12 cm long, pubescent. Seeds linear-oblong, ca. 2.0 × 0.2 mm, coma 2.8–3.0 cm.</p></tp:treatment-sec><tp:treatment-sec sec-type="distribution" id="SECID0ES5AE"><title>Distribution and habitat.</title><p>The species is endemic to Gaoligong Mountain, distributed in Longling and Yingjiang Counties in Yunnan Province. It is an epiphyte on tree trunks in the mid-montane evergreen forests at an elevation from 1850 m to 2150 m.</p></tp:treatment-sec><tp:treatment-sec sec-type="etymology" id="SECID0EX5AE"><title>Etymology.</title><p><italic><tp:taxon-name><tp:taxon-name-part taxon-name-part-type="genus" reg="Hoya">Hoya</tp:taxon-name-part> <tp:taxon-name-part taxon-name-part-type="species" reg="pyrifolia">pyrifolia</tp:taxon-name-part></tp:taxon-name></italic> is named for its pyriform leaf, which is a significant feature that can be used to distinguish the species from its close relatives.</p></tp:treatment-sec><tp:treatment-sec sec-type="Other specimen examined" id="SECID0EI6AE"><title>Other specimen examined.</title><p>CHINA. Yunnan Province, Longling Hsien, Gaoligongshan National Forest Park, <named-content xmlns:xlink="http://www.w3.org/1999/xlink" content-type="dwc:verbatimCoordinates" xlink:type="simple"><named-content content-type="geo-json" specific-use="{&#34;type&#34;:&#34;Point&#34;,&#34;coordinates&#34;:[98.763333,4.834167]}" id="NCID0ER6AE" xlink:type="simple">4°50'3"N, 98°45'48"E</named-content></named-content>, at an elevation of 2146 m, 26 August 2019, <italic>E.F. Huang 201908260012</italic> (IBSC).</p></tp:treatment-sec><tp:treatment-sec><!--Section generated to contain objects referenced in tp:taxon-treatment.--><fig id="F3" position="float" orientation="portrait"><object-id xmlns:xlink="http://www.w3.org/1999/xlink" content-type="doi" xlink:type="simple">10.3897/phytokeys.174.60137.figure3</object-id><object-id xmlns:xlink="http://www.w3.org/1999/xlink" content-type="arpha" xlink:type="simple">BC0D35B8-F60B-5B44-B6C7-97FB7D308370</object-id><label>Figure 3.</label><caption><p><italic><tp:taxon-name><tp:taxon-name-part taxon-name-part-type="genus" reg="Hoya">Hoya</tp:taxon-name-part> <tp:taxon-name-part taxon-name-part-type="species" reg="pyrifolia">pyrifolia</tp:taxon-name-part></tp:taxon-name></italic> E.F. Huang <bold>A</bold> habit <bold>B</bold> leaf <bold>C</bold> inflorescence <bold>D</bold> bracteole <bold>E</bold> calyx lobes <bold>F</bold> corolla, adaxial side <bold>G</bold> corolla, abaxial side <bold>H</bold> corona <bold>I</bold> corona lobe <bold>J</bold> pollinarium <bold>K</bold> fruit <bold>L</bold> seed. Drawn by Y.J. Chen.</p></caption><graphic xmlns:xlink="http://www.w3.org/1999/xlink" xlink:href="phytokeys-174-095-g003.jpg" position="float" orientation="portrait" xlink:type="simple" id="oo_519502.jpg"><uri content-type="original_file" xlink:type="simple">https://binary.pensoft.net/fig/519502</uri></graphic></fig><fig id="F4" position="float" orientation="portrait"><object-id xmlns:xlink="http://www.w3.org/1999/xlink" content-type="doi" xlink:type="simple">10.3897/phytokeys.174.60137.figure4</object-id><object-id xmlns:xlink="http://www.w3.org/1999/xlink" content-type="arpha" xlink:type="simple">647415B7-1CBA-5D79-B17C-2BE0FB019513</object-id><label>Figure 4.</label><caption><p><italic><tp:taxon-name><tp:taxon-name-part taxon-name-part-type="genus" reg="Hoya">Hoya</tp:taxon-name-part> <tp:taxon-name-part taxon-name-part-type="species" reg="pyrifolia">pyrifolia</tp:taxon-name-part></tp:taxon-name></italic> E.F. Huang <bold>A</bold> habit showing inflorescences and mature follicles <bold>B</bold> branch and inflorescence <bold>C</bold> corona lobes <bold>D</bold> corona top view <bold>E</bold> flower <bold>F</bold> bracteoles <bold>G</bold> pollinarium <bold>H</bold> pedicel and calyx lobes <bold>I</bold> part of Pedicel <bold>J</bold> corona side view <bold>K</bold> leaves <bold>L</bold> seed.</p></caption><graphic xmlns:xlink="http://www.w3.org/1999/xlink" xlink:href="phytokeys-174-095-g004.jpg" position="float" orientation="portrait" xlink:type="simple" id="oo_519503.jpg"><uri content-type="original_file" xlink:type="simple">https://binary.pensoft.net/fig/519503</uri></graphic></fig></tp:treatment-sec></tp:taxon-treatment>
